# Supplementary material for: Graphitized-rGO/Polyimide Aerogel as the Compressible Thermal Interface Material with Both High in-Plane and through-Plane Thermal Conductivities
Source: Materials (Basel). 2021 Apr 30;14(9):2350. doi: 10.3390/ma14092350 (PMC8125293; doi:10.3390/ma14092350)
Supplement: Supplementary file 1 [file materials-14-02350-s001.zip]

Archive with 1 entries (1 files):
- materials-1175590-supplementary.pdf
